# Supplementary material for: Improving long short-term memory (LSTM) networks for arbitrage spread forecasting: integrating cuckoo and zebra algorithms in chaotic mapping space for enhanced accuracy
Source: PeerJ Comput Sci. 2024 Dec 12;10:e2552. doi: 10.7717/peerj-cs.2552 (PMC11784865; doi:10.7717/peerj-cs.2552)
Supplement: Supplemental Information 1 [file peerj-cs-10-2552-s001.zip]

Archive with 6 entries (4 files):
- cec19/optimizer/
- cec19/optimizer/cs.py
- cec19/optimizer/ics_zoa.py
- cec19/optimizer/zoa.py
- cec19/run.py
- cec19/
