# Supplementary material for: Improving long short-term memory (LSTM) networks for arbitrage spread forecasting: integrating cuckoo and zebra algorithms in chaotic mapping space for enhanced accuracy
Source: PeerJ Comput Sci. 2024 Dec 12;10:e2552. doi: 10.7717/peerj-cs.2552 (PMC11784865; doi:10.7717/peerj-cs.2552)
Supplement: Supplemental Information 4 [file peerj-cs-10-2552-s004.py]

import os
os.environ['TF_CPP_MIN_LOG_LEVEL'] = '3'
import tensorflow as tf
tf.compat.v1.logging.set_verbosity(tf.compat.v1.logging.ERROR)
import math
import random
import time
import matplotlib.pyplot as plt
import numpy as np
import pandas as pd
import tensorflow as tf
from sklearn.metrics import mean_absolute_error
from sklearn.metrics import mean_squared_error
from sklearn.metrics import r2_score
from sklearn.metrics import mean_absolute_percentage_error
from sklearn.preprocessing import MinMaxScaler
from tensorflow.python.keras.callbacks import EarlyStopping
from tensorflow.keras.layers import Bidirectional,Dense, Dropout, LSTM, Input, Lambda
from tensorflow.python.keras.models import Sequential, Model
from tensorflow.keras.layers import Activation, dot, concatenate
from tensorflow.keras.layers import Layer,Conv2D
from tensorflow.keras import backend as K
from tensorflow.keras.layers import Conv1D, MaxPooling1D,Flatten


# Calling GPU Acceleration
config = tf.compat.v1.ConfigProto()
config.gpu_options.allow_growth = True
sess = tf.compat.v1.Session(config = config)


def creat_dataset(dataset, look_back):
    dataX, dataY = [], []
    for i in range(len(dataset) - look_back):
        a = dataset[i: (i + look_back)]
        dataX.append(a)
        dataY.append(dataset[i + look_back,3])
    return np.array(dataX), np.array(dataY)


dataframe = pd.read_csv('qh-hc-1.csv', header=0, parse_dates=[0],encoding='gbk', index_col=0, usecols=[0,1,2,3,8])
dataset0 = dataframe.values

scaler = MinMaxScaler(feature_range=(0, 1))
dataset = scaler.fit_transform(dataset0)

dataset0 = dataset0[:,3]


train_size = int(len(dataset) * 0.7)
val_size = int(len(dataset) * 0.1)
test_size = len(dataset) - train_size - val_size
train, val, test = dataset[0: train_size], dataset[train_size: train_size + val_size], dataset[train_size + val_size: len(dataset)]


def build_model(lk, neurons1, neurons2, neurons3, dropout):
    look_back = lk
    X_train, y_train = creat_dataset(train, look_back)
    X_test, y_test = creat_dataset(test, look_back)
    X_val, y_val = creat_dataset(val, look_back)
    model = Sequential()
    model.add(LSTM(units=neurons1, return_sequences=True, input_shape=(look_back, 4)))
    model.add(LSTM(units=neurons2, return_sequences=True))
    model.add(LSTM(neurons3, return_sequences=False))
    model.add(Dropout(dropout))
    model.add(Dense(100))
    model.add(Dense(units=1))
    model.add(Activation('relu'))
    model.compile(loss='mean_squared_error', optimizer='Adam')
    return model, X_train, y_train, X_test, y_test,X_val ,y_val


def training(X):
    lk = int(X[0])
    neurons1 = int(X[1])
    neurons2 = int(X[2])
    neurons3 = int(X[3])
    dropout = round(X[4], 6)
    batch_size = int(X[5])
    X_ =[lk,neurons1,neurons2,neurons3,dropout,batch_size]
    print(X_)
    model, X_train, y_train, X_test, y_test ,X_val ,y_val= build_model(lk, neurons1, neurons2, neurons3, dropout)
    model.fit(
        X_train,
        y_train,
        batch_size=batch_size,
        epochs=200,
        workers=15,
        validation_split=0.1,
        verbose=0,
        callbacks=[EarlyStopping(monitor='val_loss', patience=30, restore_best_weights=True)])
    pred = model.predict(X_val)
    temp_mse = mean_squared_error(y_val, pred)
    print(temp_mse)
    return temp_mse


class solution:
    def __init__(self):
        self.best = 0
        self.bestIndividual = []
        self.convergence = []
        self.optimizer = ""
        self.objfname = ""
        self.startTime = 0
        self.endTime = 0
        self.executionTime = 0
        self.lb = 0
        self.ub = 0
        self.dim = 0
        self.popnum = 0
        self.maxiers = 0


def tent_map(x, a=1.8):
    if x < 0.5:
        return a * x
    else:
        return a * (1 - x)
    
def initialize_nest(n, dim,lb,ub):
    nest = np.zeros((n, dim))
    for i in range(n):
        for j in range(dim):
            x = np.random.random()
            nest[i, j] = lb[j] + (ub[j] - lb[j]) * tent_map(x)
    return nest

def get_best_nest(nest, new_nest, fitness, n,dim, objf):
    tempnest = np.copy(nest)
    for j in range(0, n):
        fnew = objf(new_nest[j, :])
        if fnew <= fitness[j]:
            fitness[j] = fnew
            tempnest[j, :] = new_nest[j, :]
    fmin = min(fitness)
    K = np.argmin(fitness)
    bestnest = tempnest[K, :]
    return fmin, bestnest, tempnest, fitness

def empty_nests(nest, pa, n, dim):
    K = np.random.uniform(0, 1, (n, dim)) > pa
    stepsize = random.random() * (nest[np.random.permutation(n), :] - nest[np.random.permutation(n), :])
    tempnest = nest + stepsize * K
    return tempnest

def discovery_probability(pa_min, pa_max, alpha, beta, lam):
    pa = pa_min + (pa_max - pa_min) * random.random() - lam * np.random.gamma(alpha, beta)
    return pa

def CS(objf, lb, ub, dim, n, N_IterTotal):
    pa_min = 0.15
    pa_max = 0.55
    alpha = 1.0
    beta = 1.0
    lam = 0.1
    if not isinstance(lb, list):
        lb = [lb] * dim
    if not isinstance(ub, list):
        ub = [ub] * dim
    nest = initialize_nest(n, dim, lb, ub)
    new_nest = np.copy(nest)
    fitness = np.full(n, float("inf"))
    s = solution()
    print('CS is optimizing  "' + objf.__name__ + '"')
    convergence = []
    fmin, bestnest, tempnest, fitness = get_best_nest(nest, new_nest, fitness, n, dim, objf)
    for iter in range(0, N_IterTotal):
        for j in range(0, n):
            I = int(round(1 + np.random.random()))
            tempnest[j, :]= np.random.random() * np.abs((bestnest - I * tempnest[j, :]))
            for k in range(dim):
                if tempnest[j,k] < lb[k] or tempnest[j,k] > ub[k]:
                    tempnest[j,k] = np.random.uniform(lb[k], ub[k])
        history = []
        new_nest = tempnest
        fmin, bestnest, tempnest, fitness = get_best_nest(nest, new_nest, fitness, n, dim, objf)
        for j in range(0, n):
            history.append(tempnest[j, :])
            s = tempnest[j, :]
            d = j
            while d == j:
                d = np.random.randint(n)
            Az = np.copy(tempnest[d, :])
            Ps = np.random.random()
            if Ps < 0.5:
                R = 0.1
                s = s + R * (2 * np.random.random() - 1) * (1 - iter / N_IterTotal)
            else:
                I = int(round(1 + np.random.random()))
                s = s + np.random.random() * (Az - I * s)
            for k in range(dim):
                if s[k] < lb[k] or s[k] > ub[k]:
                    s[k] = np.random.uniform(lb[k], ub[k])
                    tempnest[j, k] = s[k]
                    history[j] = tempnest[j, :]
        new_nest = tempnest
        fnew, best, nest, fitness = get_best_nest(nest, new_nest, fitness, n, dim, objf)
        pa = discovery_probability(pa_min, pa_max, alpha, beta, lam)
        new_nest = empty_nests(nest, pa, n, dim)
        new_nest = np.clip(new_nest, lb, ub)
        fnew, best, nest, fitness = get_best_nest(nest, new_nest, fitness, n, dim, objf)
        if fnew < fmin:
            fmin = fnew
            bestnest = best
        if iter % 1 == 0:
            print(["At iteration " + str(iter) + " the best fitness is " + str(fmin)])
        convergence.append(fmin)
    return bestnest,fmin


ub = [20,200,200, 200, 0.99, 512]
lb = [3,3,3, 3, 0.2, 32]
N_IterTotal = 6
dim = 6
n = 4
best, fmin = CS(training,lb, ub, dim, n, N_IterTotal)
print(best)
print(fmin)


# The best number of neurons found by training the model
lk = int(best[0])
neurons1 = int(best[1])
neurons2 = int(best[2])
neurons3 = int(best[3])
dropout = best[4]
batch_size = int(best[5])
model, X_train, y_train, X_test, y_test,X_val,y_val = build_model(lk, neurons1, neurons2, neurons3, dropout)
history = model.fit(X_train, y_train, epochs=200, batch_size=batch_size, validation_split=0.1, verbose=0,
                    callbacks=[EarlyStopping(monitor='val_loss', patience=30, restore_best_weights=True)])

testPredict = model.predict(X_test)
dataset0 = dataset0.reshape(-1, 1)
scaler1 = MinMaxScaler(feature_range=(0, 1))
scaler1.fit_transform(dataset0)
testPredict = scaler1.inverse_transform(testPredict)
y_test = y_test.reshape(-1, 1)
testY = scaler1.inverse_transform(y_test)


testScore = math.sqrt(mean_squared_error(testY, testPredict))
print('RMSE %.3f ' %(testScore))
testScore = mean_absolute_error(testY, testPredict)
print('MAE %.3f ' %(testScore))
testScore = r2_score(testY, testPredict)
print('R2 %.3f ' %(testScore))
testScore = mean_absolute_percentage_error(testY, testPredict)
print('MAPE %.3f ' %(testScore))

trainPredict = model.predict(X_train)
testPredictPlot = np.empty_like(dataset0)
testPredictPlot[:] = np.nan
testPredictPlot[len(trainPredict) + (lk * 2) + val_size: len(dataset), :3] = testPredict


plt.plot(history.history['loss'])
plt.title('model loss')
plt.ylabel('loss')
plt.xlabel('epoch')
plt.show()

N = scaler.inverse_transform(test)
testPredictPlot_3 =  testPredictPlot[-200:].flatten()
N_column_3 = N[-200:, 3].flatten() 


data = {  
    'N_last_200_column_3': N_column_3,  
    'testPredictPlot_last_200': testPredictPlot_3
}  
  
df = pd.DataFrame(data)  

# Export to Excel file
df.to_excel('ICS-LSTM.xlsx', index=False, engine='openpyxl')
plt.figure(figsize=(2.5, 2.5),dpi=300)
plt.plot(N[-200:,3], label="TRUE", color='r',linewidth=0.7)
plt.plot(testPredictPlot[-200:], color='b',label='ICS-LSTM',linewidth=0.7,linestyle="--")
plt.legend(fontsize=5)
plt.subplots_adjust(top=0.9, bottom=0.18,left=0.18,right=0.9)
plt.title('True values and Predicted values from the ICS-LSTM model', size=5)
plt.xlabel('Time',size=5)
plt.ylabel('Futuers spread',size=5)
plt.tick_params(axis='both', labelsize=5) 
plt.show()
plt.savefig('my_plot.png', dpi=300)
