# Supplementary material for: Improving long short-term memory (LSTM) networks for arbitrage spread forecasting: integrating cuckoo and zebra algorithms in chaotic mapping space for enhanced accuracy
Source: PeerJ Comput Sci. 2024 Dec 12;10:e2552. doi: 10.7717/peerj-cs.2552 (PMC11784865; doi:10.7717/peerj-cs.2552)
Supplement: Supplemental Information 8 [file peerj-cs-10-2552-s008.zip]

Archive with 2 entries (1 files):
- raw data/Rebar_and_HRC_spread_data.csv
- raw data/
